# Supplementary material for: Large-scale flow field and aerosol particle transport investigations in a classroom using 2D-Shake-The-Box Lagrangian Particle Tracking
Source: Heliyon. 2023 Nov 27;9(12):e22826. doi: 10.1016/j.heliyon.2023.e22826 (PMC10704378; doi:10.1016/j.heliyon.2023.e22826)
Supplement: Multimedia components A1-A4, F1-F4, B1-B4 [file mmc1.zip]

Archive with 9 entries (8 files):
- Transport_Paths/
- Transport_Paths/B1_reference.gif
- Transport_Paths/B2_tilt.gif
- Transport_Paths/B3_open.gif
- Transport_Paths/B4_purifier.gif
- Transport_Paths/F1_reference.gif
- Transport_Paths/F2_tilt.gif
- Transport_Paths/F3_open.gif
- Transport_Paths/F4_purifier.gif
