# Supplementary material for: Large-scale flow field and aerosol particle transport investigations in a classroom using 2D-Shake-The-Box Lagrangian Particle Tracking
Source: Heliyon. 2023 Nov 27;9(12):e22826. doi: 10.1016/j.heliyon.2023.e22826 (PMC10704378; doi:10.1016/j.heliyon.2023.e22826)
Supplement: Multimedia component A4 [file mmc6.zip]

Archive with 1 entries (1 files):
- A4_purifier.mp4
